# Supplementary material for: Evaluating the Cytotoxic, Genotoxic, and Toxic Potential of Pyrolytic Tire Char Using Human Lymphocytes and a Bacterial Biosensor
Source: Toxics. 2025 Jul 12;13(7):582. doi: 10.3390/toxics13070582 (PMC12298106; doi:10.3390/toxics13070582)
Supplement: Supplementary file 1 [file toxics-13-00582-s001.zip]

Archive with 1 entries (1 files):
- toxics-3659905-supplementary.pdf
